# Supplementary material for: Impact of transition to a subterranean lifestyle on morphological disparity and integration in talpid moles (Mammalia, Talpidae)
Source: BMC Evol Biol. 2019 Sep 12;19:179. doi: 10.1186/s12862-019-1506-0 (PMC6739959; doi:10.1186/s12862-019-1506-0)
Supplement: Supplementary file 1 — Sampling details. (XLSX 54 kb) [file 12862_2019_1506_MOESM1_ESM.xlsx]

## Sheet: Sheet1
Humerus				Mandible
Species	code	Institution	Reference	Species	Code	Institution	Reference
Uropsilus andersoni	118	NHM, London, UK	Unpublished	Uropsilus andersoni	118	NHM, London, UK	Unpublished
Uropsilus andersoni	128	NHM, London, UK	Unpublished	Uropsilus andersoni	128	NHM, London, UK	Unpublished
Uropsilus andersoni	127	NHM, London, UK	Unpublished	Uropsilus andersoni	127	NHM, London, UK	Unpublished
Uropsilus gracilis	813	NHM, London, UK	Unpublished	Uropsilus andersoni	131	NHM, London, UK	Unpublished
Uropsilus gracilis	814	NHM, London, UK	Unpublished	Uropsilus andersoni	130	NHM, London, UK	Unpublished
Uropsilus gracilis	815	NHM, London, UK	Unpublished	Uropsilus andersoni	125	NHM, London, UK	Unpublished
Uropsilus investigator	119	NHM, London, UK	Unpublished	Uropsilus gracilis	813	NHM, London, UK	Unpublished
Uropsilus investigator	115	NHM, London, UK	Unpublished	Uropsilus gracilis	813	NHM, London, UK	Unpublished
Uropsilus investigator	117	NHM, London, UK	Unpublished	Uropsilus investigator	119	NHM, London, UK	Unpublished
Uropsilus investigator	118	NHM, London, UK	Unpublished	Uropsilus investigator	115	NHM, London, UK	Unpublished
Uropsilus soricipes	55443	NHM, London, UK	Unpublished	Uropsilus investigator	117	NHM, London, UK	Unpublished
Uropsilus soricipes	9812	NHM, London, UK	Unpublished	Uropsilus investigator	118	NHM, London, UK	Unpublished
Uropsilus soricipes	419	NHM, London, UK	Unpublished	Uropsilus investigator	116	NHM, London, UK	Unpublished
Uropsilus soricipes	1	NHM Wien	Unpublished	Uropsilus soricipes	55443	NHM, London, UK	Unpublished
Uropsilus soricipes	2	NHM Wien	Unpublished	Uropsilus soricipes	9812	NHM, London, UK	Unpublished
Desmana moschata	1887	NHM, London, UK	Sansalone et al., 2018a	Uropsilus soricipes	419	NHM, London, UK	Unpublished
Desmana moschata	2335	NHM, London, UK	Sansalone et al., 2018a	Uropsilus soricipes	1	NHM Wien	Unpublished
Desmana moschata	6171	NHM, London, UK	Sansalone et al., 2018a	Desmana moschata	1887	NHM, London, UK	Unpublished
Desmana moschata	2313	NHM, London, UK	Sansalone et al., 2018a	Desmana moschata	2335	NHM, London, UK	Unpublished
Desmana moschata	6171	NHM, London, UK	Sansalone et al., 2018a	Desmana moschata	6171	NHM, London, UK	Unpublished
Desmana moschata	6614	NHM, London, UK	Sansalone et al., 2018a	Desmana moschata	2313	NHM, London, UK	Unpublished
Desmana moschata	6	NHM, London, UK	Sansalone et al., 2018a	Desmana moschata	6171	NHM, London, UK	Unpublished
Galemys pyrenaicus	116	NHM, London, UK	Sansalone et al., 2018a	Desmana moschata	6614	NHM, London, UK	Unpublished
Galemys pyrenaicus	118	NHM, London, UK	Sansalone et al., 2018a	Desmana moschata	6	NHM, London, UK	Unpublished
Galemys pyrenaicus	119	NHM, London, UK	Sansalone et al., 2018a	Desmana moschata	374584	NHM Wien, Austria	Unpublished
Galemys pyrenaicus	183	NHM, London, UK	Sansalone et al., 2018a	Desmana moschata	47484	NHM Wien, Austria	Unpublished
Galemys pyrenaicus	117	NHM, London, UK	Sansalone et al., 2018a	Desmana moschata	2313	NHM, London, UK	Unpublished
Galemys pyrenaicus	119	NHM, London, UK	Sansalone et al., 2018a	Desmana moschata	114	NHM, London, UK	Unpublished
Galemys pyrenaicus	119	NHM, London, UK	Sansalone et al., 2018a	Galemys pyrenaicus	116	NHM, London, UK	Unpublished
Galemys pyrenaicus	776202	NMH, Lisbon, Portugal	Sansalone et al., 2018a	Galemys pyrenaicus	118	NHM, London, UK	Unpublished
Dymecodon pilirostris	27443	Tsukuba NHM, Japan	Sansalone et al., 2018a	Galemys pyrenaicus	119	NHM, London, UK	Unpublished
Dymecodon pilirostris	27449	Tsukuba NHM, Japan	Sansalone et al., 2018a	Galemys pyrenaicus	183	NHM, London, UK	Unpublished
Dymecodon pilirostris	27455	Tsukuba NHM, Japan	Sansalone et al., 2018a	Galemys pyrenaicus	117	NHM, London, UK	Unpublished
Dymecodon pilirostris	29113	Tsukuba NHM, Japan	Sansalone et al., 2018a	Galemys pyrenaicus	119	NHM, London, UK	Unpublished
Dymecodon pilirostris	20621	Tsukuba NHM, Japan	Sansalone et al., 2018a	Galemys pyrenaicus	119	NHM, London, UK	Unpublished
Dymecodon pilirostris	27450	Tsukuba NHM, Japan	Sansalone et al., 2018a	Galemys pyrenaicus	776202	NMH, Lisbon, Portugal	Unpublished
Dymecodon pilirostris	27459	Tsukuba NHM, Japan	Sansalone et al., 2018a	Galemys pyrenaicus	116	NHM, London, UK	Unpublished
Dymecodon pilirostris	29114	Tsukuba NHM, Japan	Sansalone et al., 2018a	Galemys pyrenaicus	118	NHM, London, UK	Unpublished
Urotrichus talpoides	20618	NHM, London, UK	Sansalone et al., 2018a	Galemys pyrenaicus	119	NHM, London, UK	Unpublished
Urotrichus talpoides	20623	NHM, London, UK	Sansalone et al., 2018a	Galemys pyrenaicus	778	NHM, London, UK	Unpublished
Urotrichus talpoides	20690	NHM, London, UK	Sansalone et al., 2018a	Dymecodon pilirostris	27443	Tsukuba NHM, Japan	Sansalone, 2015
Urotrichus talpoides	28207	NHM, London, UK	Sansalone et al., 2018a	Dymecodon pilirostris	27449	Tsukuba NHM, Japan	Sansalone, 2015
Urotrichus talpoides	29455	NHM, London, UK	Sansalone et al., 2018a	Dymecodon pilirostris	27455	Tsukuba NHM, Japan	Sansalone, 2015
Urotrichus talpoides	20620	NHM, London, UK	Sansalone et al., 2018a	Dymecodon pilirostris	29113	Tsukuba NHM, Japan	Sansalone, 2015
Urotrichus talpoides	20661	NHM, London, UK	Sansalone et al., 2018a	Dymecodon pilirostris	20621	Tsukuba NHM, Japan	Sansalone, 2015
Urotrichus talpoides	28206	NHM, London, UK	Sansalone et al., 2018a	Dymecodon pilirostris	27450	Tsukuba NHM, Japan	Sansalone, 2015
Urotrichus talpoides	29116	NHM, London, UK	Sansalone et al., 2018a	Dymecodon pilirostris	27459	Tsukuba NHM, Japan	Sansalone, 2015
Urotrichus talpoides	29456	NHM, London, UK	Sansalone et al., 2018a	Dymecodon pilirostris	29114	Tsukuba NHM, Japan	Sansalone, 2015
Urotrichus talpoides	66761	Tsukuba NHM, Japan	Sansalone et al., 2018a	Dymecodon pilirostris	M27444	Tsukuba NHM, Japan	Sansalone, 2015
Urotrichus talpoides	20169	Tsukuba NHM, Japan	Sansalone et al., 2018a	Dymecodon pilirostris	M27439	Tsukuba NHM, Japan	Sansalone, 2015
Neurotrichus gibbsii	2	LACM, Los Angeles, USA	Sansalone et al., 2016	Dymecodon pilirostris	M8764	Tsukuba NHM, Japan	Sansalone, 2015
Neurotrichus gibbsii	17	LACM, Los Angeles, USA	Sansalone et al., 2016	Dymecodon pilirostris	M10532	Tsukuba NHM, Japan	Sansalone, 2015
Neurotrichus gibbsii	27	LACM, Los Angeles, USA	Sansalone et al., 2016	Urotrichus talpoides	20618	NHM, London, UK	Sansalone, 2015
Neurotrichus gibbsii	43	LACM, Los Angeles, USA	Sansalone et al., 2016	Urotrichus talpoides	20623	NHM, London, UK	Sansalone, 2015
Neurotrichus gibbsii	45	LACM, Los Angeles, USA	Sansalone et al., 2016	Urotrichus talpoides	20690	NHM, London, UK	Sansalone, 2015
Neurotrichus gibbsii	59	LACM, Los Angeles, USA	Sansalone et al., 2016	Urotrichus talpoides	28207	NHM, London, UK	Sansalone, 2015
Neurotrichus gibbsii	70	LACM, Los Angeles, USA	Sansalone et al., 2016	Urotrichus talpoides	29455	NHM, London, UK	Sansalone, 2015
Neurotrichus gibbsii	84	LACM, Los Angeles, USA	Sansalone et al., 2016	Urotrichus talpoides	20620	NHM, London, UK	Sansalone, 2015
Neurotrichus gibbsii	91	LACM, Los Angeles, USA	Sansalone et al., 2016	Urotrichus talpoides	20661	NHM, London, UK	Sansalone, 2015
Neurotrichus gibbsii	3	LACM, Los Angeles, USA	Sansalone et al., 2016	Urotrichus talpoides	28206	NHM, London, UK	Sansalone, 2015
Neurotrichus gibbsii	25	LACM, Los Angeles, USA	Sansalone et al., 2016	Urotrichus talpoides	29116	NHM, London, UK	Sansalone, 2015
Neurotrichus gibbsii	42	LACM, Los Angeles, USA	Sansalone et al., 2016	Neurotrichus gibbsii	2	LACM, Los Angeles, USA	Unpublished
Neurotrichus gibbsii	44	LACM, Los Angeles, USA	Sansalone et al., 2016	Neurotrichus gibbsii	17	LACM, Los Angeles, USA	Unpublished
Neurotrichus gibbsii	58	LACM, Los Angeles, USA	Sansalone et al., 2016	Neurotrichus gibbsii	27	LACM, Los Angeles, USA	Unpublished
Neurotrichus gibbsii	60	LACM, Los Angeles, USA	Sansalone et al., 2016	Neurotrichus gibbsii	43	LACM, Los Angeles, USA	Unpublished
Neurotrichus gibbsii	71	LACM, Los Angeles, USA	Sansalone et al., 2016	Neurotrichus gibbsii	45	LACM, Los Angeles, USA	Unpublished
Neurotrichus gibbsii	85	LACM, Los Angeles, USA	Sansalone et al., 2016	Neurotrichus gibbsii	59	LACM, Los Angeles, USA	Unpublished
Scaptonyx fusicaudus	181	NHM, London, UK	Sansalone et al., 2016	Neurotrichus gibbsii	70	LACM, Los Angeles, USA	Unpublished
Scaptonyx fusicaudus	182	NHM, London, UK	Sansalone et al., 2016	Neurotrichus gibbsii	84	LACM, Los Angeles, USA	Unpublished
Condylura cristata	1958_1	NHM, London, UK	Sansalone et al., 2018a	Neurotrichus gibbsii	91	LACM, Los Angeles, USA	Unpublished
Condylura cristata	65020	NHM, London, UK	Sansalone et al., 2018a	Neurotrichus gibbsii	3	LACM, Los Angeles, USA	Unpublished
Condylura cristata	1958.6	NHM, London, UK	Sansalone et al., 2018a	Neurotrichus gibbsii	25	LACM, Los Angeles, USA	Unpublished
Condylura cristata	62567	NHM Wien	Sansalone et al., 2018a	Neurotrichus gibbsii	42	LACM, Los Angeles, USA	Unpublished
Condylura cristata	M7999	Tsukuba NHM, Japan	Sansalone et al., 2018a	Scaptonyx fusicaudus	181	NHM, London, UK	Unpublished
Condylura cristata	M7999_1	Tsukuba NHM, Japan	Sansalone et al., 2018a	Scaptonyx fusicaudus	182	NHM, London, UK	Unpublished
Euroscaptor klossi	28453	Tsukuba NHM, Japan	Sansalone et al., 2018b	Scaptonyx fusicaudus	183	NHM, London, UK	Unpublished
Euroscaptor klossi	28454	Tsukuba NHM, Japan	Sansalone et al., 2018b	Scaptonyx fusicaudus	184	NHM, London, UK	Unpublished
Euroscaptor longirostris	sik0822	Tsukuba NHM, Japan	Sansalone et al., 2018b	Condylura cristata	1958.6	NHM, London, UK	Unpublished
Euroscaptor longirostris	sik0866	Tsukuba NHM, Japan	Sansalone et al., 2018b	Condylura cristata	1958_1	NHM, London, UK	Unpublished
Euroscaptor longirostris	sik0821	Tsukuba NHM, Japan	Sansalone et al., 2018b	Condylura cristata	65020	NHM, London, UK	Unpublished
Euroscaptor longirostris	sik0865	Tsukuba NHM, Japan	Sansalone et al., 2018b	Condylura cristata	62567	NHM Wien	Unpublished
Euroscaptor malayana	M34742	Tsukuba NHM, Japan	Sansalone et al., 2018b	Condylura cristata	M7999	Tsukuba NHM, Japan	Unpublished
Euroscaptor malayana	M34738	Tsukuba NHM, Japan	Sansalone et al., 2018b	Condylura cristata	M7999_1	Tsukuba NHM, Japan	Unpublished
Euroscaptor malayana	M34379	Tsukuba NHM, Japan	Sansalone et al., 2018b	Condylura cristata	M7999_2	Tsukuba NHM, Japan	Unpublished
Euroscaptor micrura	404	Tsukuba NHM, Japan	Sansalone et al., 2018b	Condylura cristata	M7999_3	Tsukuba NHM, Japan	Unpublished
Euroscaptor micrura	550	Tsukuba NHM, Japan	Sansalone et al., 2018b	Condylura cristata	10107	LACM	Unpublished
Euroscaptor mizura	26693	Tsukuba NHM, Japan	Sansalone et al., 2018b	Condylura cristata	7258	LACM	Unpublished
Euroscaptor mizura	M13367	Tsukuba NHM, Japan	Sansalone et al., 2018b	Condylura cristata	92153	LACM	Unpublished
Euroscaptor mizura	M13332	Tsukuba NHM, Japan	Sansalone et al., 2018b	Euroscaptor klossi	28453	Tsukuba NHM, Japan	Unpublished
Euroscaptor mizura	M13340	Tsukuba NHM, Japan	Sansalone et al., 2018b	Euroscaptor klossi	28454	Tsukuba NHM, Japan	Unpublished
Mogera imaizumii	12062	Tsukuba NHM, Japan	Sansalone et al., 2018b	Euroscaptor klossi	95335_2	NHM, London, UK	Unpublished
Mogera imaizumii	36135	Tsukuba NHM, Japan	Sansalone et al., 2018b	Euroscaptor klossi	95335_3	NHM, London, UK	Unpublished
Mogera imaizumii	382_1	Tsukuba NHM, Japan	Sansalone et al., 2018b	Euroscaptor longirostris	sik0822	Tsukuba NHM, Japan	Unpublished
Mogera imaizumii	38795	Tsukuba NHM, Japan	Sansalone et al., 2018b	Euroscaptor longirostris	sik0866	Tsukuba NHM, Japan	Unpublished
Mogera imaizumii	38807	Tsukuba NHM, Japan	Sansalone et al., 2018b	Euroscaptor longirostris	sik0821	Tsukuba NHM, Japan	Unpublished
Mogera imaizumii	12526	Tsukuba NHM, Japan	Sansalone et al., 2018b	Euroscaptor malayana	M34742	Tsukuba NHM, Japan	Unpublished
Mogera imaizumii	38130	Tsukuba NHM, Japan	Sansalone et al., 2018b	Euroscaptor malayana	M34738	Tsukuba NHM, Japan	Unpublished
Mogera imaizumii	38369	Tsukuba NHM, Japan	Sansalone et al., 2018b	Euroscaptor malayana	M34379	Tsukuba NHM, Japan	Unpublished
Mogera imaizumii	38797	Tsukuba NHM, Japan	Sansalone et al., 2018b	Euroscaptor malayana	M34740	Tsukuba NHM, Japan	Unpublished
Mogera imaizumii	38809	Tsukuba NHM, Japan	Sansalone et al., 2018b	Euroscaptor malayana	M34744	Tsukuba NHM, Japan	Unpublished
Mogera imaizumii	M13801	Tsukuba NHM, Japan	Sansalone et al., 2018b	Euroscaptor malayana	M34743_5	Tsukuba NHM, Japan	Unpublished
Mogera imaizumii	M1259	Tsukuba NHM, Japan	Sansalone et al., 2018b	Euroscaptor micrura	404	Tsukuba NHM, Japan	Unpublished
Mogera imaizumii	M11829	Tsukuba NHM, Japan	Sansalone et al., 2018b	Euroscaptor micrura	550	Tsukuba NHM, Japan	Unpublished
Mogera imaizumii	M1657	Tsukuba NHM, Japan	Sansalone et al., 2018b	Euroscaptor micrura	20831	Tsukuba NHM, Japan	Unpublished
Mogera imaizumii	M1652	Tsukuba NHM, Japan	Sansalone et al., 2018b	Euroscaptor micrura	20830	Tsukuba NHM, Japan	Unpublished
Mogera imaizumii	M1650	Tsukuba NHM, Japan	Sansalone et al., 2018b	Euroscaptor micrura	404_1	Tsukuba NHM, Japan	Unpublished
Mogera imaizumii	M5915	Tsukuba NHM, Japan	Sansalone et al., 2018b	Euroscaptor micrura	404_2	Tsukuba NHM, Japan	Unpublished
Mogera insularis	sik0874	Tsukuba NHM, Japan	Sansalone et al., 2018b	Euroscaptor micrura	404_3	Tsukuba NHM, Japan	Unpublished
Mogera insularis	0874_1.	Tsukuba NHM, Japan	Sansalone et al., 2018b	Euroscaptor micrura	404_4	Tsukuba NHM, Japan	Unpublished
Mogera insularis	sik0872	Tsukuba NHM, Japan	Sansalone et al., 2018b	Euroscaptor micrura	404_5	Tsukuba NHM, Japan	Unpublished
Mogera insularis	sik0874	Tsukuba NHM, Japan	Sansalone et al., 2018b	Euroscaptor micrura	404_6	Tsukuba NHM, Japan	Unpublished
Mogera insularis	k0900_1	Tsukuba NHM, Japan	Sansalone et al., 2018b	Euroscaptor micrura	404_7	Tsukuba NHM, Japan	Unpublished
Mogera insularis	871	Tsukuba NHM, Japan	Sansalone et al., 2018b	Euroscaptor mizura	26693	Tsukuba NHM, Japan	Unpublished
Mogera insularis	sik0823	Tsukuba NHM, Japan	Sansalone et al., 2018b	Euroscaptor mizura	M1543	Tsukuba NHM, Japan	Unpublished
Mogera kanoana	M33863_1	Tsukuba NHM, Japan	Sansalone et al., 2018b	Euroscaptor mizura	M13367	Tsukuba NHM, Japan	Unpublished
Mogera kanoana	M33864_6	Tsukuba NHM, Japan	Sansalone et al., 2018b	Euroscaptor mizura	M13332	Tsukuba NHM, Japan	Unpublished
Mogera kanoana	M33865_3	Tsukuba NHM, Japan	Sansalone et al., 2018b	Euroscaptor mizura	M13340	Tsukuba NHM, Japan	Unpublished
Mogera kanoana	M33867_1	Tsukuba NHM, Japan	Sansalone et al., 2018b	Euroscaptor mizura	M9502	Tsukuba NHM, Japan	Unpublished
Mogera kanoana	M33871_3	Tsukuba NHM, Japan	Sansalone et al., 2018b	Euroscaptor mizura	M8476	Tsukuba NHM, Japan	Unpublished
Mogera kanoana	M33864	Tsukuba NHM, Japan	Sansalone et al., 2018b	Euroscaptor mizura	M12475	Tsukuba NHM, Japan	Unpublished
Mogera kanoana	M33864	Tsukuba NHM, Japan	Sansalone et al., 2018b	Euroscaptor mizura	M9801	Tsukuba NHM, Japan	Unpublished
Mogera kanoana	M33866	Tsukuba NHM, Japan	Sansalone et al., 2018b	Euroscaptor mizura	M12319	Tsukuba NHM, Japan	Unpublished
Mogera kanoana	M33870	Tsukuba NHM, Japan	Sansalone et al., 2018b	Mogera imaizumii	12062	Tsukuba NHM, Japan	Unpublished
Mogera kanoana	M33872	Tsukuba NHM, Japan	Sansalone et al., 2018b	Mogera imaizumii	36135	Tsukuba NHM, Japan	Unpublished
Mogera tokudae	28714	Tsukuba NHM, Japan	Sansalone et al., 2018b	Mogera imaizumii	382_1	Tsukuba NHM, Japan	Unpublished
Mogera tokudae	28718	Tsukuba NHM, Japan	Sansalone et al., 2018b	Mogera imaizumii	38795	Tsukuba NHM, Japan	Unpublished
Mogera tokudae	29393	Tsukuba NHM, Japan	Sansalone et al., 2018b	Mogera imaizumii	38807	Tsukuba NHM, Japan	Unpublished
Mogera tokudae	29397	Tsukuba NHM, Japan	Sansalone et al., 2018b	Mogera imaizumii	12526	Tsukuba NHM, Japan	Unpublished
Mogera tokudae	28713	Tsukuba NHM, Japan	Sansalone et al., 2018b	Mogera imaizumii	38130	Tsukuba NHM, Japan	Unpublished
Mogera tokudae	28715	Tsukuba NHM, Japan	Sansalone et al., 2018b	Mogera imaizumii	38369	Tsukuba NHM, Japan	Unpublished
Mogera tokudae	29392	Tsukuba NHM, Japan	Sansalone et al., 2018b	Mogera imaizumii	38797	Tsukuba NHM, Japan	Unpublished
Mogera tokudae	29394	Tsukuba NHM, Japan	Sansalone et al., 2018b	Mogera imaizumii	38809	Tsukuba NHM, Japan	Unpublished
Mogera tokudae	29405	Tsukuba NHM, Japan	Sansalone et al., 2018b	Mogera imaizumii	38369	Tsukuba NHM, Japan	Unpublished
Mogera tokudae	1437	Tsukuba NHM, Japan	Sansalone et al., 2018b	Mogera imaizumii	38797	Tsukuba NHM, Japan	Unpublished
Mogera tokudae	1705	Tsukuba NHM, Japan	Sansalone et al., 2018b	Mogera imaizumii	38130	Tsukuba NHM, Japan	Unpublished
Mogera tokudae	1705	Tsukuba NHM, Japan	Sansalone et al., 2018b	Mogera imaizumii	382	Tsukuba NHM, Japan	Unpublished
Mogera tokudae	1931	Tsukuba NHM, Japan	Sansalone et al., 2018b	Mogera imaizumii	M5915	Tokyo NHM	Unpublished
Mogera tokudae	2584	Tsukuba NHM, Japan	Sansalone et al., 2018b	Mogera imaizumii	M1657	Tokyo NHM	Unpublished
Mogera tokudae	2584	Tsukuba NHM, Japan	Sansalone et al., 2018b	Mogera imaizumii	M1652	Tokyo NHM	Unpublished
Mogera tokudae	309.	Tsukuba NHM, Japan	Sansalone et al., 2018b	Mogera imaizumii	M1650	Tokyo NHM	Unpublished
Mogera tokudae	M147	Tsukuba NHM, Japan	Sansalone et al., 2018b	Mogera insularis	sik0874	Tsukuba NHM, Japan	Unpublished
Mogera tokudae	17054	Tsukuba NHM, Japan	Sansalone et al., 2018b	Mogera insularis	0874_1.	Tsukuba NHM, Japan	Unpublished
Mogera tokudae	17056	Tsukuba NHM, Japan	Sansalone et al., 2018b	Mogera insularis	sik0872	Tsukuba NHM, Japan	Unpublished
Mogera tokudae	17318	Tsukuba NHM, Japan	Sansalone et al., 2018b	Mogera insularis	sik0874	Tsukuba NHM, Japan	Unpublished
Mogera tokudae	25842	Tsukuba NHM, Japan	Sansalone et al., 2018b	Mogera insularis	k0900_1	Tsukuba NHM, Japan	Unpublished
Mogera tokudae	25844	Tsukuba NHM, Japan	Sansalone et al., 2018b	Mogera insularis	871	Tsukuba NHM, Japan	Unpublished
Mogera tokudae	25847	Tsukuba NHM, Japan	Sansalone et al., 2018b	Mogera insularis	sik0823	Tsukuba NHM, Japan	Unpublished
Mogera tokudae	M1472	Tsukuba NHM, Japan	Sansalone et al., 2018b	Mogera insularis	sik0873	Tsukuba NHM, Japan	Unpublished
Mogera wogura	1364	Tsukuba NHM, Japan	Sansalone et al., 2018b	Mogera insularis	M13931	Tokyo NHM	Unpublished
Mogera wogura	2788	Tsukuba NHM, Japan	Sansalone et al., 2018b	Mogera insularis	M34010	Tokyo NHM	Unpublished
Mogera wogura	2798	Tsukuba NHM, Japan	Sansalone et al., 2018b	Mogera insularis	M34011	Tokyo NHM	Unpublished
Mogera wogura	2824	Tsukuba NHM, Japan	Sansalone et al., 2018b	Mogera insularis	M34009	Tokyo NHM	Unpublished
Mogera wogura	6005	Tsukuba NHM, Japan	Sansalone et al., 2018b	Mogera kanoana	M33863_1	Tsukuba NHM, Japan	Unpublished
Mogera wogura	2136	Tsukuba NHM, Japan	Sansalone et al., 2018b	Mogera kanoana	M33864_6	Tsukuba NHM, Japan	Unpublished
Mogera wogura	2726	Tsukuba NHM, Japan	Sansalone et al., 2018b	Mogera kanoana	M33865_3	Tsukuba NHM, Japan	Unpublished
Mogera wogura	2798	Tsukuba NHM, Japan	Sansalone et al., 2018b	Mogera kanoana	M33867_1	Tsukuba NHM, Japan	Unpublished
Mogera wogura	2824	Tsukuba NHM, Japan	Sansalone et al., 2018b	Mogera kanoana	M33871_3	Tsukuba NHM, Japan	Unpublished
Mogera wogura	2824	Tsukuba NHM, Japan	Sansalone et al., 2018b	Mogera kanoana	M33864	Tsukuba NHM, Japan	Unpublished
Mogera wogura	7595	Tsukuba NHM, Japan	Sansalone et al., 2018b	Mogera kanoana	M33864	Tsukuba NHM, Japan	Unpublished
Mogera wogura	2819	Tsukuba NHM, Japan	Sansalone et al., 2018b	Mogera kanoana	M33866	Tsukuba NHM, Japan	Unpublished
Mogera wogura	7597	Tsukuba NHM, Japan	Sansalone et al., 2018b	Mogera kanoana	M33870	Tsukuba NHM, Japan	Unpublished
Mogera wogura	9546	Tsukuba NHM, Japan	Sansalone et al., 2018b	Mogera tokudae	28714	Tsukuba NHM, Japan	Unpublished
Mogera wogura	9569	Tsukuba NHM, Japan	Sansalone et al., 2018b	Mogera tokudae	28718	Tsukuba NHM, Japan	Unpublished
Mogera wogura	9575	Tsukuba NHM, Japan	Sansalone et al., 2018b	Mogera tokudae	29393	Tsukuba NHM, Japan	Unpublished
Mogera wogura	9604	Tsukuba NHM, Japan	Sansalone et al., 2018b	Mogera tokudae	29397	Tsukuba NHM, Japan	Unpublished
Mogera wogura	9721	Tsukuba NHM, Japan	Sansalone et al., 2018b	Mogera tokudae	28713	Tsukuba NHM, Japan	Unpublished
Mogera wogura	2240	Tsukuba NHM, Japan	Sansalone et al., 2018b	Mogera tokudae	28715	Tsukuba NHM, Japan	Unpublished
Mogera wogura	2924	Tsukuba NHM, Japan	Sansalone et al., 2018b	Mogera tokudae	29392	Tsukuba NHM, Japan	Unpublished
Mogera wogura	9543	Tsukuba NHM, Japan	Sansalone et al., 2018b	Mogera tokudae	29394	Tsukuba NHM, Japan	Unpublished
Mogera wogura	9547	Tsukuba NHM, Japan	Sansalone et al., 2018b	Mogera tokudae	29405	Tsukuba NHM, Japan	Unpublished
Mogera wogura	9572	Tsukuba NHM, Japan	Sansalone et al., 2018b	Mogera tokudae	M147	Tsukuba NHM, Japan	Unpublished
Mogera wogura	9603	Tsukuba NHM, Japan	Sansalone et al., 2018b	Mogera tokudae	17054	Tsukuba NHM, Japan	Unpublished
Mogera wogura	9607	Tsukuba NHM, Japan	Sansalone et al., 2018b	Mogera tokudae	17056	Tsukuba NHM, Japan	Unpublished
Mogera wogura	M27884	Tokyo NHM	Sansalone et al., 2018b	Mogera tokudae	17318	Tsukuba NHM, Japan	Unpublished
Mogera wogura	M27197	Tokyo NHM	Sansalone et al., 2018b	Mogera tokudae	25842	Tsukuba NHM, Japan	Unpublished
Mogera wogura	M3576	Tokyo NHM	Sansalone et al., 2018b	Mogera tokudae	25844	Tsukuba NHM, Japan	Unpublished
Mogera wogura	M17595	Tokyo NHM	Sansalone et al., 2018b	Mogera tokudae	25847	Tsukuba NHM, Japan	Unpublished
Parascaptor leucura	sik0904_1	Tsukuba NHM, Japan	Sansalone et al., 2018b	Mogera tokudae	1437	Tsukuba NHM, Japan	Unpublished
Parascaptor leucura	sik0904_2	Tsukuba NHM, Japan	Sansalone et al., 2018b	Mogera tokudae	1705	Tsukuba NHM, Japan	Unpublished
Parascaptor leucura	0903_7	Tsukuba NHM, Japan	Sansalone et al., 2018b	Mogera tokudae	1705	Tsukuba NHM, Japan	Unpublished
Parascaptor leucura	sik090	Tsukuba NHM, Japan	Sansalone et al., 2018b	Mogera tokudae	M1472	Tsukuba NHM, Japan	Unpublished
Scaptochirus moschatus	P01	IVPP Beijing China	Sansalone et al., 2018b	Mogera wogura	1364	Tsukuba NHM, Japan	Unpublished
Scaptochirus moschatus	P02	IVPP Beijing China	Sansalone et al., 2018b	Mogera wogura	2788	Tsukuba NHM, Japan	Unpublished
Scaptochirus moschatus	P04	IVPP Beijing China	Sansalone et al., 2018b	Mogera wogura	2798	Tsukuba NHM, Japan	Unpublished
Scaptochirus moschatus	P06	IVPP Beijing China	Sansalone et al., 2018b	Mogera wogura	2824	Tsukuba NHM, Japan	Unpublished
Scaptochirus moschatus	C3a_0019	ISEZ-PAN, Krakow, Poland	Sansalone et al., 2018b	Mogera wogura	6005	Tsukuba NHM, Japan	Unpublished
Scaptochirus moschatus	C3c_0021	ISEZ-PAN, Krakow, Poland	Sansalone et al., 2018b	Mogera wogura	2136	Tsukuba NHM, Japan	Unpublished
Scaptochirus moschatus	C3b_0020	ISEZ-PAN, Krakow, Poland	Sansalone et al., 2018b	Mogera wogura	2726	Tsukuba NHM, Japan	Unpublished
Scaptochirus moschatus	164	NHM_london	Sansalone et al., 2018b	Mogera wogura	2798	Tsukuba NHM, Japan	Unpublished
Scaptochirus moschatus	162	NHM_london	Sansalone et al., 2018b	Mogera wogura	2824	Tsukuba NHM, Japan	Unpublished
Scaptochirus moschatus	1468	NHM_london	Sansalone et al., 2018b	Mogera wogura	2824	Tsukuba NHM, Japan	Unpublished
Scaptochirus moschatus	16114	NHM_london	Sansalone et al., 2018b	Mogera wogura	7595	Tsukuba NHM, Japan	Unpublished
Scaptochirus moschatus	1116	NHM_london	Sansalone et al., 2018b	Mogera wogura	M27884	Tsukuba NHM, Japan	Unpublished
Talpa altaica	5592	Sapienza Università di Roma	Sansalone et al., 2018b	Mogera wogura	M27197	Tsukuba NHM, Japan	Unpublished
Talpa altaica	5729	Sapienza Università di Roma	Sansalone et al., 2018b	Mogera wogura	M3576	Tsukuba NHM, Japan	Unpublished
Talpa altaica	5732	Sapienza Università di Roma	Sansalone et al., 2018b	Mogera wogura	M17595	Tsukuba NHM, Japan	Unpublished
Talpa altaica	5737	Sapienza Università di Roma	Sansalone et al., 2018b	Mogera wogura	M4723	Tsukuba NHM, Japan	Unpublished
Talpa altaica	5739	Sapienza Università di Roma	Sansalone et al., 2018b	Mogera wogura	M4725	Tsukuba NHM, Japan	Unpublished
Talpa altaica	5743	Sapienza Università di Roma	Sansalone et al., 2018b	Mogera wogura	M14091	Tsukuba NHM, Japan	Unpublished
Talpa altaica	5596	Sapienza Università di Roma	Sansalone et al., 2018b	Mogera wogura	M5960	Tsukuba NHM, Japan	Unpublished
Talpa altaica	5731	Sapienza Università di Roma	Sansalone et al., 2018b	Mogera wogura	M27303	Tsukuba NHM, Japan	Unpublished
Talpa altaica	5736	Sapienza Università di Roma	Sansalone et al., 2018b	Mogera wogura	M5856	Tsukuba NHM, Japan	Unpublished
Talpa altaica	5738	Sapienza Università di Roma	Sansalone et al., 2018b	Mogera wogura	M3574	Tsukuba NHM, Japan	Unpublished
Talpa altaica	5741	Sapienza Università di Roma	Sansalone et al., 2018b	Mogera wogura	M21496	Tsukuba NHM, Japan	Unpublished
Talpa altaica	37091_7	Tsukuba NHM, Japan	Sansalone et al., 2018b	Mogera wogura	M1689	Tsukuba NHM, Japan	Unpublished
Talpa altaica	37110_4	Tsukuba NHM, Japan	Sansalone et al., 2018b	Mogera wogura	M5762	Tsukuba NHM, Japan	Unpublished
Talpa altaica	37120_1	Tsukuba NHM, Japan	Sansalone et al., 2018b	Mogera wogura	M2028	Tsukuba NHM, Japan	Unpublished
Talpa altaica	37112_1	Tsukuba NHM, Japan	Sansalone et al., 2018b	Mogera wogura	M2924	Tsukuba NHM, Japan	Unpublished
Talpa caeca	(f)006	Sapienza Università di Roma	Sansalone et al., 2018b	Mogera wogura	M4901	Tsukuba NHM, Japan	Unpublished
Talpa caeca	(f)008	Sapienza Università di Roma	Sansalone et al., 2018b	Mogera wogura	M5350	Tsukuba NHM, Japan	Unpublished
Talpa caeca	(FF)002	Sapienza Università di Roma	Sansalone et al., 2018b	Mogera wogura	M4973	Tsukuba NHM, Japan	Unpublished
Talpa caeca	7	Sapienza Università di Roma	Sansalone et al., 2018b	Parascaptor leucura	sik0904_1	Tsukuba NHM, Japan	Unpublished
Talpa caeca	102	Sapienza Università di Roma	Sansalone et al., 2018b	Parascaptor leucura	sik0904_2	Tsukuba NHM, Japan	Unpublished
Talpa caeca	105	Sapienza Università di Roma	Sansalone et al., 2018b	Parascaptor leucura	0903_7	Tsukuba NHM, Japan	Unpublished
Talpa caeca	107	Sapienza Università di Roma	Sansalone et al., 2018b	Parascaptor leucura	sik090	Tsukuba NHM, Japan	Unpublished
Talpa caeca	DUC2	Sapienza Università di Roma	Sansalone et al., 2018b	Parascaptor leucura	sik0903_4	Tsukuba NHM, Japan	Unpublished
Talpa caeca	P004	Sapienza Università di Roma	Sansalone et al., 2018b	Parascaptor leucura	sik0904_4	Tsukuba NHM, Japan	Unpublished
Talpa caeca	(f)007	Sapienza Università di Roma	Sansalone et al., 2018b	Parascaptor leucura	sik0901_4	Tsukuba NHM, Japan	Unpublished
Talpa caeca	(FF)001	Sapienza Università di Roma	Sansalone et al., 2018b	Parascaptor leucura	sik0909_7	Tsukuba NHM, Japan	Unpublished
Talpa caeca	(FF)003	Sapienza Università di Roma	Sansalone et al., 2018b	Parascaptor leucura	2939	NHM Wien	Unpublished
Talpa caeca	101	Sapienza Università di Roma	Sansalone et al., 2018b	Parascaptor leucura	69577	Tsukuba NHM, Japan	Unpublished
Talpa caeca	104	Sapienza Università di Roma	Sansalone et al., 2018b	Parascaptor leucura	69578	Tsukuba NHM, Japan	Unpublished
Talpa caeca	106	Sapienza Università di Roma	Sansalone et al., 2018b	Parascaptor leucura	69578_1	Tsukuba NHM, Japan	Unpublished
Talpa caeca	DUC1	Sapienza Università di Roma	Sansalone et al., 2018b	Parascaptor leucura	69578_2	Tsukuba NHM, Japan	Unpublished
Talpa caeca	DUC3	Sapienza Università di Roma	Sansalone et al., 2018b	Scaptochirus moschatus	P01	IVPP Beijing China	Unpublished
Talpa caeca	21513	NHM Wien, Austria	Sansalone et al., 2018b	Scaptochirus moschatus	P02	IVPP Beijing China	Unpublished
Talpa caeca	21514	NHM Wien, Austria	Sansalone et al., 2018b	Scaptochirus moschatus	P04	IVPP Beijing China	Unpublished
Talpa caeca	21515	NHM Wien, Austria	Sansalone et al., 2018b	Scaptochirus moschatus	P06	IVPP Beijing China	Unpublished
Talpa caeca	777700	NMH, Lisbon, Portugal	Sansalone et al., 2018b	Scaptochirus moschatus	C3a_0019	ISEZ-PAN, Krakow, Poland	Unpublished
Talpa caucasica	5606	Sapienza Università di Roma	Sansalone et al., 2018b	Talpa altaica	5606	Sapienza Università di Roma	Unpublished
Talpa caucasica	5747	Sapienza Università di Roma	Sansalone et al., 2018b	Talpa altaica	5747	Sapienza Università di Roma	Unpublished
Talpa caucasica	5761	Sapienza Università di Roma	Sansalone et al., 2018b	Talpa altaica	5761	Sapienza Università di Roma	Unpublished
Talpa caucasica	5605	Sapienza Università di Roma	Sansalone et al., 2018b	Talpa altaica	5605	Sapienza Università di Roma	Unpublished
Talpa caucasica	5633	Sapienza Università di Roma	Sansalone et al., 2018b	Talpa altaica	5633	Sapienza Università di Roma	Unpublished
Talpa caucasica	5758	Sapienza Università di Roma	Sansalone et al., 2018b	Talpa altaica	5758	Sapienza Università di Roma	Unpublished
Talpa caucasica	5762	Sapienza Università di Roma	Sansalone et al., 2018b	Talpa altaica	5762	Sapienza Università di Roma	Unpublished
Talpa europaea	Sarts05	NMH, Lisbon, Portugal	Sansalone et al., 2018b	Talpa altaica	19055	NHM Wien	Unpublished
Talpa europaea	14378	Sapienza Università di Roma	Sansalone et al., 2018b	Talpa altaica	19056	NHM Wien	Unpublished
Talpa europaea	20539	Sapienza Università di Roma	Sansalone et al., 2018b	Talpa caeca	(FF)001	Sapienza Università di Roma	Unpublished
Talpa europaea	20597	Sapienza Università di Roma	Sansalone et al., 2018b	Talpa caeca	(FF)003	Sapienza Università di Roma	Unpublished
Talpa europaea	21074	Sapienza Università di Roma	Sansalone et al., 2018b	Talpa caeca	101	Sapienza Università di Roma	Unpublished
Talpa europaea	21365	Sapienza Università di Roma	Sansalone et al., 2018b	Talpa caeca	104	Sapienza Università di Roma	Unpublished
Talpa europaea	8159	Sapienza Università di Roma	Sansalone et al., 2018b	Talpa caeca	106	Sapienza Università di Roma	Unpublished
Talpa europaea	8837	La Specola Florence Museum	Sansalone et al., 2018b	Talpa caeca	DUC1	Sapienza Università di Roma	Unpublished
Talpa europaea	SIUSI1	Sapienza Università di Roma	Sansalone et al., 2018b	Talpa caeca	DUC3	Sapienza Università di Roma	Unpublished
Talpa europaea	13003	La Specola Florence Museum	Sansalone et al., 2018b	Talpa caucasica	19944	NHM Wien	Unpublished
Talpa europaea	20270	La Specola Florence Museum	Sansalone et al., 2018b	Talpa caucasica	19945	NHM Wien	Unpublished
Talpa europaea	20540	La Specola Florence Museum	Sansalone et al., 2018b	Talpa caucasica	19946	NHM Wien	Unpublished
Talpa europaea	20817	La Specola Florence Museum	Sansalone et al., 2018b	Talpa caucasica	19947	NHM Wien	Unpublished
Talpa europaea	21302	La Specola Florence Museum	Sansalone et al., 2018b	Talpa caucasica	19948	NHM Wien	Unpublished
Talpa europaea	21783	La Specola Florence Museum	Sansalone et al., 2018b	Talpa europaea	Sarts05	NMH, Lisbon, Portugal	Unpublished
Talpa europaea	8836	La Specola Florence Museum	Sansalone et al., 2018b	Talpa europaea	20270	Sapienza Università di Roma	Unpublished
Talpa europaea	AXI2	Sapienza Università di Roma	Sansalone et al., 2018b	Talpa europaea	20540	Sapienza Università di Roma	Unpublished
Talpa europaea	5862_2	NHM London UK	Sansalone et al., 2018b	Talpa europaea	20817	Sapienza Università di Roma	Unpublished
Talpa europaea	1963XIV2b	NHM London UK	Sansalone et al., 2018b	Talpa europaea	21302	Sapienza Università di Roma	Unpublished
Talpa europaea	F01	Lyon Universitè	Sansalone et al., 2018b	Talpa europaea	21783	Sapienza Università di Roma	Unpublished
Talpa europaea	F03	Lyon Universitè	Sansalone et al., 2018b	Talpa europaea	8836	Sapienza Università di Roma	Unpublished
Talpa europaea	29914	NHM Wien, Austria	Sansalone et al., 2018b	Talpa europaea	AXI2	Sapienza Università di Roma	Unpublished
Talpa europaea	37038	NHM Wien, Austria	Sansalone et al., 2018b	Talpa levantis	5604	Sapienza Università di Roma	Unpublished
Talpa europaea	37051	NHM Wien, Austria	Sansalone et al., 2018b	Talpa levantis	5622	Sapienza Università di Roma	Unpublished
Talpa europaea	37034	NHM Wien, Austria	Sansalone et al., 2018b	Talpa levantis	5625	Sapienza Università di Roma	Unpublished
Talpa europaea	37046	NHM Wien, Austria	Sansalone et al., 2018b	Talpa levantis	5751	Sapienza Università di Roma	Unpublished
Talpa europaea	37058	NHM Wien, Austria	Sansalone et al., 2018b	Talpa levantis	5553	Sapienza Università di Roma	Unpublished
Talpa europaea	5862_1	NHM, London, UK	Sansalone et al., 2018b	Talpa levantis	5621	Sapienza Università di Roma	Unpublished
Talpa europaea	5862_3	NHM, London, UK	Sansalone et al., 2018b	Talpa occidentalis	777507	NHM Lisbon, Portugal	Unpublished
Talpa europaea	5862_4	NHM, London, UK	Sansalone et al., 2018b	Talpa occidentalis	7778b00	NHM Lisbon, Portugal	Unpublished
Talpa europaea	5862_5	NHM, London, UK	Sansalone et al., 2018b	Talpa occidentalis	778000	NHM Lisbon, Portugal	Unpublished
Talpa levantis	5604	Sapienza Università di Roma	Sansalone et al., 2018b	Talpa occidentalis	779400	NHM Lisbon, Portugal	Unpublished
Talpa levantis	5622	Sapienza Università di Roma	Sansalone et al., 2018b	Talpa occidentalis	779800	NHM Lisbon, Portugal	Unpublished
Talpa levantis	5625	Sapienza Università di Roma	Sansalone et al., 2018b	Talpa occidentalis	780100	NHM Lisbon, Portugal	Unpublished
Talpa levantis	5751	Sapienza Università di Roma	Sansalone et al., 2018b	Talpa occidentalis	780600	NHM Lisbon, Portugal	Unpublished
Talpa levantis	5553	Sapienza Università di Roma	Sansalone et al., 2018b	Talpa occidentalis	780900	NHM Lisbon, Portugal	Unpublished
Talpa levantis	5621	Sapienza Università di Roma	Sansalone et al., 2018b	Talpa occidentalis	781100	NHM Lisbon, Portugal	Unpublished
Talpa levantis	5624	Sapienza Università di Roma	Sansalone et al., 2018b	Talpa occidentalis	781804	NHM Lisbon, Portugal	Unpublished
Talpa levantis	5632	Sapienza Università di Roma	Sansalone et al., 2018b	Talpa occidentalis	782100	NHM Lisbon, Portugal	Unpublished
Talpa levantis	5763	Sapienza Università di Roma	Sansalone et al., 2018b	Talpa occidentalis	780100	NHM Lisbon, Portugal	Unpublished
Talpa occidentalis	777507	NHM Lisbon, Portugal	Sansalone et al., 2018b	Talpa romana	00ASP1	Sapienza Università di Roma	Unpublished
Talpa occidentalis	7778b00	NHM Lisbon, Portugal	Sansalone et al., 2018b	Talpa romana	00CA17	Sapienza Università di Roma	Unpublished
Talpa occidentalis	778000	NHM Lisbon, Portugal	Sansalone et al., 2018b	Talpa romana	00FF6	Sapienza Università di Roma	Unpublished
Talpa occidentalis	779400	NHM Lisbon, Portugal	Sansalone et al., 2018b	Talpa romana	00FOR1	Sapienza Università di Roma	Unpublished
Talpa occidentalis	779800	NHM Lisbon, Portugal	Sansalone et al., 2018b	Talpa romana	00FOR2	Sapienza Università di Roma	Unpublished
Talpa occidentalis	780100	NHM Lisbon, Portugal	Sansalone et al., 2018b	Talpa romana	00FOR21	Sapienza Università di Roma	Unpublished
Talpa occidentalis	780600	NHM Lisbon, Portugal	Sansalone et al., 2018b	Talpa romana	00FOR3	Sapienza Università di Roma	Unpublished
Talpa occidentalis	780900	NHM Lisbon, Portugal	Sansalone et al., 2018b	Talpa romana	00FOR4	Sapienza Università di Roma	Unpublished
Talpa occidentalis	781100	NHM Lisbon, Portugal	Sansalone et al., 2018b	Talpa romana	00PAL12	Sapienza Università di Roma	Unpublished
Talpa occidentalis	781804	NHM Lisbon, Portugal	Sansalone et al., 2018b	Talpa romana	00PAL14	Sapienza Università di Roma	Unpublished
Talpa occidentalis	782100	NHM Lisbon, Portugal	Sansalone et al., 2018b	Talpa romana	00PAL16	Sapienza Università di Roma	Unpublished
Talpa occidentalis	782304	NHM Lisbon, Portugal	Sansalone et al., 2018b	Talpa romana	00PAL22	Sapienza Università di Roma	Unpublished
Talpa occidentalis	782500	NHM Lisbon, Portugal	Sansalone et al., 2018b	Talpa romana	00PAL9	Sapienza Università di Roma	Unpublished
Talpa occidentalis	782700	NHM Lisbon, Portugal	Sansalone et al., 2018b	Talpa romana	00POL8	Sapienza Università di Roma	Unpublished
Talpa occidentalis	782900	NHM Lisbon, Portugal	Sansalone et al., 2018b	Talpa romana	CA11	Sapienza Università di Roma	Unpublished
Talpa occidentalis	783800	NHM Lisbon, Portugal	Sansalone et al., 2018b	Talpa romana	CA14	Sapienza Università di Roma	Unpublished
Talpa occidentalis	784000	NHM Lisbon, Portugal	Sansalone et al., 2018b	Talpa romana	CA18	Sapienza Università di Roma	Unpublished
Talpa occidentalis	784200	NHM Lisbon, Portugal	Sansalone et al., 2018b	Talpa romana	CA20	Sapienza Università di Roma	Unpublished
Talpa occidentalis	784604	NHM Lisbon, Portugal	Sansalone et al., 2018b	Talpa romana	CA22	Sapienza Università di Roma	Unpublished
Talpa occidentalis	784800	NHM Lisbon, Portugal	Sansalone et al., 2018b	Talpa romana	CA26	Sapienza Università di Roma	Unpublished
Talpa occidentalis	785000	NHM Lisbon, Portugal	Sansalone et al., 2018b	Talpa romana	CA28	Sapienza Università di Roma	Unpublished
Talpa occidentalis	785200	NHM Lisbon, Portugal	Sansalone et al., 2018b	Talpa romana	CA30	Sapienza Università di Roma	Unpublished
Talpa occidentalis	785800	NHM Lisbon, Portugal	Sansalone et al., 2018b	Talpa romana	CA4	Sapienza Università di Roma	Unpublished
Talpa occidentalis	786500	NHM Lisbon, Portugal	Sansalone et al., 2018b	Talpa romana	CA52	Sapienza Università di Roma	Unpublished
Talpa occidentalis	7778b00	NHM Lisbon, Portugal	Sansalone et al., 2018b	Talpa romana	CA8	Sapienza Università di Roma	Unpublished
Talpa occidentalis	7778b01	NHM Lisbon, Portugal	Sansalone et al., 2018b	Talpa stankovici	00VIT1	Sapienza Università di Roma	Unpublished
Talpa occidentalis	7778b02	NHM Lisbon, Portugal	Sansalone et al., 2018b	Talpa stankovici	KAT1	Sapienza Università di Roma	Unpublished
Talpa occidentalis	7778b03	NHM Lisbon, Portugal	Sansalone et al., 2018b	Talpa stankovici	VIT2	Sapienza Università di Roma	Unpublished
Talpa occidentalis	7778b04	NHM Lisbon, Portugal	Sansalone et al., 2018b	Talpa stankovici	AXI1	Sapienza Università di Roma	Unpublished
Talpa occidentalis	7778b05	NHM Lisbon, Portugal	Sansalone et al., 2018b	Parascalops breweri	138373	NHM London UK	Unpublished
Talpa occidentalis	7778b06	NHM Lisbon, Portugal	Sansalone et al., 2018b	Parascalops breweri	62569	UCMP, Berkeley, California	Unpublished
Talpa occidentalis	7778b07	NHM Lisbon, Portugal	Sansalone et al., 2018b	Parascalops breweri	62568	UCMP, Berkeley, California	Unpublished
Talpa occidentalis	7778b08	NHM Lisbon, Portugal	Sansalone et al., 2018b	Parascalops breweri	138373	UCMP, Berkeley, California	Unpublished
Talpa occidentalis	7778b09	NHM Lisbon, Portugal	Sansalone et al., 2018b	Parascalops breweri			Unpublished
Talpa occidentalis	7778b10	NHM Lisbon, Portugal	Sansalone et al., 2018b	Parascalops breweri			Unpublished
Talpa occidentalis	7778b11	NHM Lisbon, Portugal	Sansalone et al., 2018b	Scalopus acquaticus	123648a	UCMP, Berkeley, California	Unpublished
Talpa occidentalis	7778b12	NHM Lisbon, Portugal	Sansalone et al., 2018b	Scalopus acquaticus	M_12629	UCMP, Berkeley, California	Unpublished
Talpa occidentalis	7778b13	NHM Lisbon, Portugal	Sansalone et al., 2018b	Scalopus acquaticus	1	NHM London UK	Unpublished
Talpa occidentalis	7778b14	NHM Lisbon, Portugal	Sansalone et al., 2018b	Scalopus acquaticus	1	NHM London UK	Unpublished
Talpa occidentalis	7778b15	NHM Lisbon, Portugal	Sansalone et al., 2018b	Scalopus acquaticus	1	NHM London UK	Unpublished
Talpa occidentalis	7778b16	NHM Lisbon, Portugal	Sansalone et al., 2018b	Scalopus acquaticus	3	NHM London UK	Unpublished
Talpa occidentalis	7778b17	NHM Lisbon, Portugal	Sansalone et al., 2018b	Scalopus acquaticus	5	NHM London UK	Unpublished
Talpa occidentalis	7778b18	NHM Lisbon, Portugal	Sansalone et al., 2018b	Scalopus acquaticus	7	NHM London UK	Unpublished
Talpa occidentalis	7778b19	NHM Lisbon, Portugal	Sansalone et al., 2018b	Scalopus acquaticus	123648a	NHM London UK	Unpublished
Talpa occidentalis	7778b20	NHM Lisbon, Portugal	Sansalone et al., 2018b	Scalopus acquaticus	M_12629	NHM London UK	Unpublished
Talpa occidentalis	7778b21	NHM Lisbon, Portugal	Sansalone et al., 2018b	Scalopus acquaticus	Sa_0015	UCMP, Berkeley, California	Unpublished
Talpa romana	00ASP1	Sapienza Università di Roma	Sansalone et al., 2018b	Scalopus acquaticus	Sc_0017	UCMP, Berkeley, California	Unpublished
Talpa romana	00CA17	Sapienza Università di Roma	Sansalone et al., 2018b	Scalopus acquaticus	Sb_0016	UCMP, Berkeley, California	Unpublished
Talpa romana	00FF6	Sapienza Università di Roma	Sansalone et al., 2018b	Scalopus acquaticus	Sd_0018	UCMP, Berkeley, California	Unpublished
Talpa romana	00FOR1	Sapienza Università di Roma	Sansalone et al., 2018b	Scalopus acquaticus	123648a	UCMP, Berkeley, California	Unpublished
Talpa romana	00FOR2	Sapienza Università di Roma	Sansalone et al., 2018b	Scalopus acquaticus	M_12629	UCMP, Berkeley, California	Unpublished
Talpa romana	00FOR21	Sapienza Università di Roma	Sansalone et al., 2018b	Scalopus acquaticus	67481	LACM, Los Angeles, USA	Unpublished
Talpa romana	00FOR3	Sapienza Università di Roma	Sansalone et al., 2018b	Scalopus acquaticus	28379	LACM, Los Angeles, USA	Unpublished
Talpa romana	00FOR4	Sapienza Università di Roma	Sansalone et al., 2018b	Scalopus acquaticus	67482	LACM, Los Angeles, USA	Unpublished
Talpa romana	00PAL12	Sapienza Università di Roma	Sansalone et al., 2018b	Scalopus acquaticus	4692	LACM, Los Angeles, USA	Unpublished
Talpa romana	00PAL14	Sapienza Università di Roma	Sansalone et al., 2018b	Scapanulus oweni	M37494	NHM, London, UK	Unpublished
Talpa romana	00PAL16	Sapienza Università di Roma	Sansalone et al., 2018b	Scapanulus oweni	M37495	NHM, London, UK	Unpublished
Talpa romana	00PAL22	Sapienza Università di Roma	Sansalone et al., 2018b	Scapanus latimanus	39	LACM, Los Angeles, USA	Unpublished
Talpa romana	00PAL9	Sapienza Università di Roma	Sansalone et al., 2018b	Scapanus latimanus	8530	LACM, Los Angeles, USA	Unpublished
Talpa romana	00POL8	Sapienza Università di Roma	Sansalone et al., 2018b	Scapanus latimanus	8744	LACM, Los Angeles, USA	Unpublished
Talpa romana	CA11	Sapienza Università di Roma	Sansalone et al., 2018b	Scapanus latimanus	8803	LACM, Los Angeles, USA	Unpublished
Talpa romana	CA14	Sapienza Università di Roma	Sansalone et al., 2018b	Scapanus latimanus	22559	LACM, Los Angeles, USA	Unpublished
Talpa romana	CA18	Sapienza Università di Roma	Sansalone et al., 2018b	Scapanus latimanus	60583	LACM, Los Angeles, USA	Unpublished
Talpa romana	CA20	Sapienza Università di Roma	Sansalone et al., 2018b	Scapanus latimanus	161_30_19	UCMP, Berkeley, California	Unpublished
Talpa romana	CA22	Sapienza Università di Roma	Sansalone et al., 2018b	Scapanus latimanus	77924	UCMP, Berkeley, California	Unpublished
Talpa romana	CA26	Sapienza Università di Roma	Sansalone et al., 2018b	Scapanus orarius	131169	LACM, Los Angeles, USA	Unpublished
Talpa romana	CA28	Sapienza Università di Roma	Sansalone et al., 2018b	Scapanus orarius	520	LACM, Los Angeles, USA	Unpublished
Talpa romana	CA30	Sapienza Università di Roma	Sansalone et al., 2018b	Scapanus orarius	676	LACM, Los Angeles, USA	Unpublished
Talpa romana	CA4	Sapienza Università di Roma	Sansalone et al., 2018b	Scapanus orarius	145_28_28	LACM, Los Angeles, USA	Unpublished
Talpa romana	CA52	Sapienza Università di Roma	Sansalone et al., 2018b	Scapanus orarius	673	LACM, Los Angeles, USA	Unpublished
Talpa romana	CA8	Sapienza Università di Roma	Sansalone et al., 2018b	Scapanus orarius	N03	LACM, Los Angeles, USA	Unpublished
Talpa romana	FOR22	Sapienza Università di Roma	Sansalone et al., 2018b	Scapanus orarius	92178	LACM, Los Angeles, USA	Unpublished
Talpa romana	PAL19	Sapienza Università di Roma	Sansalone et al., 2018b	Scapanus orarius	18913	LACM, Los Angeles, USA	Unpublished
Talpa romana	POL4	Sapienza Università di Roma	Sansalone et al., 2018b	Scapanus orarius	18914	LACM, Los Angeles, USA	Unpublished
Talpa romana	ROM9	Sapienza Università di Roma	Sansalone et al., 2018b	Scapanus townsendii	111	LACM, Los Angeles, USA	Unpublished
Talpa romana	(FF)001	Sapienza Università di Roma	Sansalone et al., 2018b	Scapanus townsendii	202	LACM, Los Angeles, USA	Unpublished
Talpa romana	00CA1	Sapienza Università di Roma	Sansalone et al., 2018b	Scapanus townsendii	360	LACM, Los Angeles, USA	Unpublished
Talpa romana	00FF5	Sapienza Università di Roma	Sansalone et al., 2018b	Scapanus townsendii	607	LACM, Los Angeles, USA	Unpublished
Talpa romana	00FF7	Sapienza Università di Roma	Sansalone et al., 2018b	Scapanus townsendii	610	LACM, Los Angeles, USA	Unpublished
Talpa romana	00FOR10	Sapienza Università di Roma	Sansalone et al., 2018b	Scapanus townsendii	672	LACM, Los Angeles, USA	Unpublished
Talpa romana	00FOR20	Sapienza Università di Roma	Sansalone et al., 2018b	Scapanus townsendii	672	LACM, Los Angeles, USA	Unpublished
Talpa romana	00FOR23	Sapienza Università di Roma	Sansalone et al., 2018b	Scapanus townsendii	N07	LACM, Los Angeles, USA	Unpublished
Talpa romana	00FOR30	Sapienza Università di Roma	Sansalone et al., 2018b	Scapanus townsendii	U01	LACM, Los Angeles, USA	Unpublished
Talpa romana	00PAL10	Sapienza Università di Roma	Sansalone et al., 2018b	Scapanus townsendii	200	LACM, Los Angeles, USA	Unpublished
Talpa romana	00PAL13	Sapienza Università di Roma	Sansalone et al., 2018b	Scapanus townsendii	210	LACM, Los Angeles, USA	Unpublished
Talpa romana	00PAL15	Sapienza Università di Roma	Sansalone et al., 2018b	Scapanus townsendii	601	LACM, Los Angeles, USA	Unpublished
Talpa romana	00PAL21	Sapienza Università di Roma	Sansalone et al., 2018b	Scapanus townsendii	608	LACM, Los Angeles, USA	Unpublished
Talpa romana	00PAL23	Sapienza Università di Roma	Sansalone et al., 2018b	Scapanus townsendii	636	LACM, Los Angeles, USA	Unpublished
Talpa romana	00POL5	Sapienza Università di Roma	Sansalone et al., 2018b	Scapanus townsendii	672	LACM, Los Angeles, USA	Unpublished
Talpa romana	CA10	Sapienza Università di Roma	Sansalone et al., 2018b
Talpa romana	CA12	Sapienza Università di Roma	Sansalone et al., 2018b
Talpa romana	CA15	Sapienza Università di Roma	Sansalone et al., 2018b
Talpa romana	CA2	Sapienza Università di Roma	Sansalone et al., 2018b
Talpa romana	CA21	Sapienza Università di Roma	Sansalone et al., 2018b
Talpa romana	CA25	Sapienza Università di Roma	Sansalone et al., 2018b
Talpa romana	CA27	Sapienza Università di Roma	Sansalone et al., 2018b
Talpa romana	CA29	Sapienza Università di Roma	Sansalone et al., 2018b
Talpa romana	CA31	Sapienza Università di Roma	Sansalone et al., 2018b
Talpa romana	CA41	Sapienza Università di Roma	Sansalone et al., 2018b
Talpa romana	CA6	Sapienza Università di Roma	Sansalone et al., 2018b
Talpa romana	CA9	Sapienza Università di Roma	Sansalone et al., 2018b
Talpa romana	PAL17	Sapienza Università di Roma	Sansalone et al., 2018b
Talpa romana	PAL20	Sapienza Università di Roma	Sansalone et al., 2018b
Talpa romana	PRT1	Sapienza Università di Roma	Sansalone et al., 2018b
Talpa romana	T22	Sapienza Università di Roma	Sansalone et al., 2018b
Talpa stankovici	00VIT1	Sapienza Università di Roma	Sansalone et al., 2018b
Talpa stankovici	KAT1	Sapienza Università di Roma	Sansalone et al., 2018b
Talpa stankovici	VIT2	Sapienza Università di Roma	Sansalone et al., 2018b
Talpa stankovici	AXI1	Sapienza Università di Roma	Sansalone et al., 2018b
Talpa stankovici	KAT2	Sapienza Università di Roma	Sansalone et al., 2018b
Talpa stankovici	VIT3	Sapienza Università di Roma	Sansalone et al., 2018b
Talpa stankovici	21561	NHM Wien, Austria	Sansalone et al., 2018b
Talpa stankovici	21563	NHM Wien, Austria	Sansalone et al., 2018b
Talpa stankovici	21527	NHM Wien, Austria	Sansalone et al., 2018b
Talpa stankovici	21562	NHM Wien, Austria	Sansalone et al., 2018b
Talpa stankovici	21564	NHM Wien, Austria	Sansalone et al., 2018b
Parascalops breweri	138373	NHM London UK	Sansalone et al., 2018b
Parascalops breweri	62569	UCMP, Berkeley, California	Sansalone et al., 2018b
Parascalops breweri	62568	UCMP, Berkeley, California	Sansalone et al., 2018b
Parascalops breweri	138373	UCMP, Berkeley, California	Sansalone et al., 2018b
Scalopus acquaticus	123648a	UCMP, Berkeley, California	Sansalone et al., 2018b
Scalopus acquaticus	M_12629	UCMP, Berkeley, California	Sansalone et al., 2018b
Scalopus acquaticus	1	NHM London UK	Sansalone et al., 2018b
Scalopus acquaticus	1	NHM London UK	Sansalone et al., 2018b
Scalopus acquaticus	1	NHM London UK	Sansalone et al., 2018b
Scalopus acquaticus	3	NHM London UK	Sansalone et al., 2018b
Scalopus acquaticus	5	NHM London UK	Sansalone et al., 2018b
Scalopus acquaticus	7	NHM London UK	Sansalone et al., 2018b
Scalopus acquaticus	123648a	NHM London UK	Sansalone et al., 2018b
Scalopus acquaticus	M_12629	NHM London UK	Sansalone et al., 2018b
Scalopus acquaticus	Sa_0015	UCMP, Berkeley, California	Sansalone et al., 2018b
Scalopus acquaticus	Sc_0017	UCMP, Berkeley, California	Sansalone et al., 2018b
Scalopus acquaticus	Sb_0016	UCMP, Berkeley, California	Sansalone et al., 2018b
Scalopus acquaticus	Sd_0018	UCMP, Berkeley, California	Sansalone et al., 2018b
Scalopus acquaticus	123648a	UCMP, Berkeley, California	Sansalone et al., 2018b
Scalopus acquaticus	M_12629	UCMP, Berkeley, California	Sansalone et al., 2018b
Scalopus acquaticus	92162	LACM, Los Angeles, USA	Sansalone et al., 2018b
Scalopus acquaticus	6016	LACM, Los Angeles, USA	Sansalone et al., 2018b
Scalopus acquaticus	8956	LACM, Los Angeles, USA	Sansalone et al., 2018b
Scalopus acquaticus	7253	LACM, Los Angeles, USA	Sansalone et al., 2018b
Scalopus acquaticus	7254	LACM, Los Angeles, USA	Sansalone et al., 2018b
Scalopus acquaticus	7256	LACM, Los Angeles, USA	Sansalone et al., 2018b
Scalopus acquaticus	4692	LACM, Los Angeles, USA	Sansalone et al., 2018b
Scapanulus oweni	M37494	NHM, London, UK	Sansalone et al., 2018b
Scapanulus oweni	M37495	NHM, London, UK	Sansalone et al., 2018b
Scapanus latimanus	39	LACM, Los Angeles, USA	Sansalone et al., 2018b
Scapanus latimanus	8530	LACM, Los Angeles, USA	Sansalone et al., 2018b
Scapanus latimanus	8744	LACM, Los Angeles, USA	Sansalone et al., 2018b
Scapanus latimanus	8803	LACM, Los Angeles, USA	Sansalone et al., 2018b
Scapanus latimanus	22559	LACM, Los Angeles, USA	Sansalone et al., 2018b
Scapanus latimanus	60583	LACM, Los Angeles, USA	Sansalone et al., 2018b
Scapanus latimanus	85302	LACM, Los Angeles, USA	Sansalone et al., 2018b
Scapanus latimanus	4386	LACM, Los Angeles, USA	Sansalone et al., 2018b
Scapanus latimanus	8742	LACM, Los Angeles, USA	Sansalone et al., 2018b
Scapanus latimanus	8744	LACM, Los Angeles, USA	Sansalone et al., 2018b
Scapanus latimanus	8834	LACM, Los Angeles, USA	Sansalone et al., 2018b
Scapanus latimanus	43833	LACM, Los Angeles, USA	Sansalone et al., 2018b
Scapanus latimanus	60594	LACM, Los Angeles, USA	Sansalone et al., 2018b
Scapanus latimanus	87433	LACM, Los Angeles, USA	Sansalone et al., 2018b
Scapanus latimanus	30843	UCMP, Berkeley, California	Sansalone et al., 2018b
Scapanus latimanus	161_30_19	UCMP, Berkeley, California	Sansalone et al., 2018b
Scapanus latimanus	77924	UCMP, Berkeley, California	Sansalone et al., 2018b
Scapanus orarius	131169	LACM, Los Angeles, USA	Sansalone et al., 2018b
Scapanus orarius	520	LACM, Los Angeles, USA	Sansalone et al., 2018b
Scapanus orarius	676	LACM, Los Angeles, USA	Sansalone et al., 2018b
Scapanus orarius	145_28_28	LACM, Los Angeles, USA	Sansalone et al., 2018b
Scapanus orarius	673	LACM, Los Angeles, USA	Sansalone et al., 2018b
Scapanus orarius	N03	LACM, Los Angeles, USA	Sansalone et al., 2018b
Scapanus townsendii	111	LACM, Los Angeles, USA	Sansalone et al., 2018b
Scapanus townsendii	202	LACM, Los Angeles, USA	Sansalone et al., 2018b
Scapanus townsendii	360	LACM, Los Angeles, USA	Sansalone et al., 2018b
Scapanus townsendii	607	LACM, Los Angeles, USA	Sansalone et al., 2018b
Scapanus townsendii	610	LACM, Los Angeles, USA	Sansalone et al., 2018b
Scapanus townsendii	672	LACM, Los Angeles, USA	Sansalone et al., 2018b
Scapanus townsendii	672	LACM, Los Angeles, USA	Sansalone et al., 2018b
Scapanus townsendii	N07	LACM, Los Angeles, USA	Sansalone et al., 2018b
Scapanus townsendii	U01	LACM, Los Angeles, USA	Sansalone et al., 2018b
Scapanus townsendii	200	LACM, Los Angeles, USA	Sansalone et al., 2018b
Scapanus townsendii	210	LACM, Los Angeles, USA	Sansalone et al., 2018b
Scapanus townsendii	601	LACM, Los Angeles, USA	Sansalone et al., 2018b
Scapanus townsendii	608	LACM, Los Angeles, USA	Sansalone et al., 2018b
Scapanus townsendii	636	LACM, Los Angeles, USA	Sansalone et al., 2018b
Scapanus townsendii	672	LACM, Los Angeles, USA	Sansalone et al., 2018b
Scapanus townsendii	N06	LACM, Los Angeles, USA	Sansalone et al., 2018b
Scapanus townsendii	NO0	LACM, Los Angeles, USA	Sansalone et al., 2018b
Scapanus townsendii	60	LACM, Los Angeles, USA	Sansalone et al., 2018b
Scapanus townsendii	631	LACM, Los Angeles, USA	Sansalone et al., 2018b
Scapanus townsendii	30843	LACM, Los Angeles, USA	Sansalone et al., 2018b
References
Sansalone G, Colangelo P, Kotsakis T, Loy A, Castiglia R, Bannikova AA, Zemlemerova ED, Piras P. Influence of evolutionary allometry on rates of morphological evolution and disparity in strictly subterranean moles (Talpinae, Talpidae, Lipotyphla, Mammalia). J Mammal Evol. 2018b;25:1-14.
Sansalone G, Kotsakis T, Schwermann AH, Van den Hoek Ostende LW, Piras P. When moles became diggers: Tegulariscaptor gen. nov., from the early Oligocene of south Germany, and the evolution of talpid fossoriality. J Syst Palaeontol. 2018a;16:645-57.
Sansalone G. Evolution of hypsodonty reveals a long‐standing ecological separation in the Japanese shrew‐moles. J Zool. 2015;297:46-55.
Sansalone, Gabriele, Tassos Kotsakis, and Paolo Piras. "New systematic insights about Plio-Pleistocene moles from Poland." Acta Palaeontologica Polonica 61.1 (2016): 221-230.
