# Supplementary material for: Impact of transition to a subterranean lifestyle on morphological disparity and integration in talpid moles (Mammalia, Talpidae)
Source: BMC Evol Biol. 2019 Sep 12;19:179. doi: 10.1186/s12862-019-1506-0 (PMC6739959; doi:10.1186/s12862-019-1506-0)
Supplement: Supplementary file 3 — Phylogenetic tree calibration data. (XLSX 31 kb) [file 12862_2019_1506_MOESM3_ESM.xlsx]

## Sheet: Sheet1
Species	Stratigraphic range	Reference for Stratigraphic range
Leptoscaptor robustior	MN 7/MN 8 [12.5 - 11.2 ma]	Zielger, 2003
Leptoscaptor bavaricum	MN 7/MN 8 [12.5 - 11.2 ma]	Ziegler, 2003
Proscapanus sansaniensis	MN4/MN9 [18.2-9.6 ma]	Ziegler, 1999
Proscapanus intercedens	MN4 [18.2-17.4 ma]	Ziegler, 1999
Hugueneya primitiva	MN1/MN4 [23-17 ma]	Zielger, 1999; 2006; Ziegler et al., 2005
Yunoscaptor scalprum	Middle Baodean (= MN11 - MN 12) [9.2 - 7.2 ma]	Storch & Qiu, 1991; Qiu & Storch, 2005
Yanshuella primaeva	Late Tungurian - Late Baodean (= MN 8 - MN 16) [12.5 - 2.5 my]; Hemphillian 3 [8.0 - 5.0 my]	Storch & Qiu, 1983; Gunnel et al., 2008; Qiu & Storch, 2005
Scapanulus oweni	Recent	No fossils mentioned in the paleontological literature
Wilsonius ripafodiator	[16 - 12.6 ma]	Gunnel et al., 2008
Domninoides valentinensis	[16 - 13.7 ma]	Gunnel et al., 2008
Domninoides mimicus	[14.8 - 10.1 ma]	Gunnel et al., 2008
Domninoides hessei	[12.1 - 9 ma]	Gunnel et al., 2008
Scapanus schultzi	[16 - 9 ma]	Gunnel et al., 2008
Scapanus latimanus	[0.4 - 0 ma]	Gunnel et al., 2008
Scapanus townsendii	[2.6 - 0 ma]	Gunnel et al., 2008
Scapanus orarius	Recent	No fossils mentioned in the paleontological literature
Scalopus acquaticus	[2.5 - 0 ma]	Gunnel et al., 2008
Scalopus mcgrewi	[5.3 - 5 ma]	Gunnel et al., 2008
Parascalops breweri	Late Irvingtonian [0.4 - 0 ma]	Kurten & Anderson, 1980
Scaptochirus moschatus	Late Early Pleistocene - recent [1.8 - 0 ma]	Flynn & Wu, 1994; Qiu & Storch, 2005
Parascaptor leucura	Recent	No fossils mentioned in the paleontological literature
Euroscaptor klossi	Recent	No fossils mentioned in the paleontological literature
Euroscaptor longirostris	Recent	No fossils mentioned in the paleontological literature
Euroscaptor mizura	Middle Pleistocene [0.8 - 0 ma]	Kawamura et al.,1989; Kawamura, 1991.
Euroscaptor micrura	Recent	No fossils mentioned in the paleontological literature
Euroscaptor malayana	Recent	No fossils mentioned in the paleontological literature
Euroascaptor parvidens	Recent	No fossils mentioned in the paleontological literature
Mogera tokudae	Recent	No fossils mentioned in the paleontological literature
Mogera imaizumii	Recent	No fossils mentioned in the paleontological literature
Mogera wogura	Middle Pleistocene [0.8 - 0 ma]	Huang & Fang 1991; Kawamura, 1991; Qiu & Storch, 2005
Mogera kanoana	Recent	No fossils mentioned in the paleontological literature
Mogera insularis	Early Pleistocene - Recent [2.5 - 0 ma]	Huang & Fang 1991; Kawamura, 1991; Qiu & Storch, 2005
Talpa tenuidentata	MN2/MN3 [22 - 21 ma]	Ziegler, 1990; 1999; Ziegler et al., 2006; Hoek Ostende, 2006
Talpa minuta	MN2/MN10 [22 - 9.5 ma]	Ziegler et al., 2005; Engesser, 2009
Talpa gilothi	MN9/MN15 [11.5 - 3.75 ma]	Ziegler, 1999; Dhalmann, 2001
Talpa vallesensis	MN7/MN11 [12.5 - 9.5 ma]	Villalta and Crusafont, 1944; Ziegler 1999; Ziegler, 2006
Talpa fossilis	MN15/MN17 [4.8 - 1.7 ma]	Janossy, 1979
Talpa episcopalis	Middle Pleistocene [1.3 - 0.6 ma]	Kormos, 1930; Kormos, 1937
Talpa minor	MN14/MIS15-13 [4.8 - 0.6 ma]	Dahlmann, 2001
Talpa tyrrhenica	Middle - Late Pleistocene [1.5 - 0.15 ma]	Abbazzi et al., 2003
Talpa altaica	Late Pleistocene - Recent [0.2 - 0 ma]	Rzebik-Kowalska, 2009
Talpa caucasica	Recent	No fossils mentioned in the paleontological literature
Talpa davidiana	Late Pleistocene - Recent [0.2 - 0 ma]	Bate, 1937, Krystufek & Voralik 2001
Talpa stankovici	Recent	No fossils mentioned in the paleontological literature
Talpa levantis	MN17 - Recent [3.5 - 0 ma]	Popov, 2004
Talpa europaea	Middle Pleistocene - Recent [0.8 - 0 ma]	Janossy, 1979
Talpa occidentalis	Late Pleistocene - Recent [0.1 - 0 ma]	Lopez-Garcia et al., 2011
Talpa romana	Middle Pleistocene - Recent [0.8 - 0 ma]	Kotsakis et al., 2003
Talpa caeca	Late Pleistocene - Recent [0.1 - 0 ma]	Kotsakis et al., 2003
Desmana moschata	MN 11 - Recent [9.2 - 0 my]	Rümke, 1985; Ziegler & Daxner-Höck, 2005
Galemys pyrenaicus	MN 11 - Recent [9.2.0 - 0 my]	Ziegler & Daxner-Höck, 2005
Scaptonyx fusicaudus	Nihewanian (= MN 17) - Recent [2.5 - 0 my]	Qiu & Storch, 2005
Neurotrichus gibbsii	Only Recent	Skoczen, 1980, 1993; Popov, 2004; Zijlstra, 2010
Uropsilus andersoni	Nihewanian (= MN 17) - Recent [2.5 - 0 my]	Qiu & Storch, 2005
Uropsilus investigator	Nihewanian (= MN 17) - Recent [2.5 - 0 my]	Qiu & Storch, 2005
Uropsilus soricipes	Nihewanian (= MN 17) - Recent [2.5 - 0 my]	Qiu & Storch, 2005
Uropsilus gracilis	Nihewanian (= MN 17) - Recent [2.5 - 0 my]	Qiu & Storch, 2005
Urotrichus talpoides	MN 5 - Recent [17.0 - 0 my]	Ziegler, 2003, 2006
Dymecodon pilirostris	QM 4 - Recent [0.75 - 0 my]	Kawamura et al., 1989; Kawamura, 1991
Condylura cristata	Hemphillian 2 - Recent [7.6 - 0 my] my and MN 15 - MN 16 [4.2 - 2.5 my]	Sansalone et al., 2015
References
Abbazzi, L., Angelone, C., Arca, M., Barisone, G., Bedetti, C., Delfino, M., Kotsakis, T., Marcolini, F., Palombo, M.R., Pavia, M., Piras, P., Rook, L., Torre, D., Tuveri, C., Valli, A. and B. Wilkens. 2004. Plio-Pleistocene fossil vertebrates of Monte Tuttavista (Orosei, E. Sardinia, Italy), an overview. Riv. Ital. Paleont. Strat. 110:603–628.
Bate D.M.A. 1937. Pleistocene mammals from Palestine. Ann. & Mag. nat. Hist., 10 th Ser. 20:397–400.
Colangelo P, Bannikova AA, Kryštufek B, Lebedev VS, Annesi F, Capanna E. and Loy A. 2010. Molecular systematics and evolutionary biogeography of the genus Talpa (Soricomorpha: Talpidae). Mol Phyl Evol. 35:372–380.
Crumpton N, Thompson RS. The holes of moles: Osteological correlates of the trigeminal nerve in Talpidae. J Mammal Evol. 2013;20:213-225.
Dahlmann T. 2001. Die Kleinsäuger der unter-pliozänen Fundstelle Woelfersheim in der Wetterau (Mammalia: Lipotyphla, Chiroptera, Rodentia). Courier Forschungsinstitut Senckenberg, 128:–129.
Flynn L.J. and Wu W. 1994. Two new shrews from the Pliocene of Yushe Basin, Shanxi Province, China. Vertebrata Palasiatica 32:73–86.
Gunnell G.F., Bown T.M., Hutchison J.H. and Bloch J.I. 2008. Lipotyphla. In: Janis C.M., Gunnell G.F. & Uhen M.D. (Eds.), Evolution of Tertiary Mammals of North America, Volume 2: Small Mammals, Xenarthrans, and Marine Mammals, Cambridge University Press, Cambridge, 89–125.
van den Hoek Ostende, L., and Oldrich Fejfar. 2006. Erinaceidae and Talpidae (Erinaceomorpha, Soricomorpha, Mammalia) from the Lower Miocene of Merkur-Nord (Czech Republic, MN 3). Beiträge zur Paläontologie 30:175–203.
Hutchison, J. H. 1987. Late Pliocene (Blancan) Scapanus (Scapanus)(Talpidae: Mammalia) from the Glenns Ferry Formation of Idaho. University of California, Museum of Paleontology.
Jánossy, D. 1979. A magyarorszàgy pleisztocèn tagolasa gerinces faunàk alapjàn. Akademia Kiadò, Budapest. (English Translation: 1986 – Pleistocene vertebrate fauna of Hungary. 208 pp. Elsevier, Amsterdam).
Kawamura Y. 1991. Quaternary mammalian faunas in the Japanese islands. Quat. Res. (Japan), 30:213–220.
Kawamura Y., Kamei T. and Taruno H. 1989. Middle and Late Pleistocene mammalian faunas in Japan. Quat. Res. (Japan), 28:317–326 (in Japanese, English abstract).
Kormos, T. 1930. Diagnosen neuer Säugetiere aus des oberpliozänen Fauna des Somlyöberges, Püspokfürdo. Annales Historico-Naturales Musei Nationalis Hungarici, 27:237–246.
Kotsakis, T., Abbazzi, L., Angelone, C., Argenti, P., Barisone, G., Fanfani, F., Marcolini, F. and Masini, F., 2003 - Plio-Pleistocene biogeography of Italian mainland micromammals - in: Reumer, J.W.F. and Wessels, W. (eds.) - Distribution and migration of Tertiary mammals in Eurasia. A volume in honour of Hans de Bruijn - DEINSEA 10: 313-342 [ISSN 0923-9308] Published 1 December 2003.
Kretzoi, M. 1938. Die Raubtiere von Gombaszög nebst einer Übersicht der Gesamtfauna. Annales Historico-Naturales Musei Nationalis Hungarici, 31:88-157.
Kryštufek B. and Vohralík V. 2001. Mammals of Turkey and Cyprus. Introduction, Checklist, Insectivora. Univerzana Primorskem, Koper.
Kurtén B. and Anderson E. 1980. Pleistocene Mammals of North America. Columbia University Press, New York, 443 pp.
López-García, J. M., G. Cuenca-Bescós, C. Finlayson, K. Brown, and F. G. Pacheco. 2011. Palaeoenvironmental and palaeoclimatic proxies of the Gorham’s cave small mammal sequence, Gibraltar, southern Iberia. Quat. Int. 243:137–142.
Popov V.V. 2004. Late Pliocene Erinaceidae and Talpidae (Mammalia: Insectivora) from Varshets (North Bulgaria). Acta Zoologica Cracoviensia, 47:61–80.
Qiu Z. D. and Storch G. 2005. China. In: Hoek Ostende L.W.van den, Doukas C.S. & Reumer J.W.F. (Eds.) – The fossil record of the Eurasian Neogene insectivores (Erinaceomorpha, Soricomorpha, mammalian). Part I. Scripta Geologica, Spec. Issue, 5:37–50.
Reed K.M. 1962. Two new species of fossil talpid insectivores. Breviora, 168:1–7.
Rzebik-Kowalska, B. 2009. Biodiversity of Polish Fossil Insectivores (Erinaceomorpha, Soricomorpha, Insectivora, Mammalia) Compared to the European and Global Faunas. Institute of Systematics and Evolution of Animals Polish Academy of Sciences, Kraków.
Sánchez-Villagra, M. R., I. Horovitz , and M. Motokawa. 2006. A comprehensive morphological analysis of talpid moles (Mammalia) Phylogenetic relationship. Cladistics 22:59–88.
Shinohara A, Kawada SI, Son NT, Koshimoto C, Endo H, Can DN, Suzuki H. 2014. Molecular phylogeny of East and Southeast Asian fossorial moles (Lipotyphla, Talpidae). J Mammal. 95(3):455–466.
Schwermann AH and Thompson RS. 2015. Extraordinarily preserved talpids (Mammalia, Lipotyphla) and the evolution of fossoriality. J Vert. Pal. doi: 10.1080/02724634.2014.934828
Storch G. and Qiu Z.-D. 1983. The Neogene mammalian faunas of Ertemte and Harr Obo in Inner Mongolia (Nei Mongol), China. - 2. Moles – Insectivora: Talpidae. Senckenbergiana Lethaea, 64:89–127.
Storch G. and Qiu Z. D. 1991. Insectivores (Mammalia: Erinaceidae, Soricidae, Talpidae) from the Lufeng hominoid locality, Late Miocene of China. Geobios, 24:601–621.
Storch G. and Qiu Z. D. 1996. Miocene/Pliocene insectivores from China and their relationship to European insectivores. Acta Zoologica Cracoviensia, 39:507–512.
Viltalta, J. F. and Crusafont, M. 1944. Dos nuevos antro~morfos del Miocene Espaniol y su situation dentre de la moderna sistematica des simidos. Notas Commun. inst. Geol. 9:1–139.
Ziegler R. 1990. Talpidae (Insectivora, Mammalia) aus dem Oberoligozän und Untermiozän Süddeutschlands. Stuttgarter Beiträge zur Naturkunde, ser. B, 167:1–81.
Ziegler R. 1999. Order Insectivora. In: Rössner G.E. & Heissig K. (Eds.), The Miocene Land Mammals of Europe, Verlag Dr. Friedrich Pfeil, München, 53-74.
Ziegler R. 2003. Moles (Talpidae) from the late Middle Miocene of South Germany. Acta Palaeontologica Polonica, 48:617–648.
Ziegler R. 2006. Miocene Insectivores from Austria and Germany – an overview. Beiträge zur Paläontologie, 30:481–494.
Ziegler R. 2012. Moles (Talpidae, Mammalia) from Early Oligocene karstic fissure fillings in South Germany. Geobios 45:501–513.
Ziegler R., Dahlmann T., Reumer J.W.F. and Storch G. 2005. Germany. In: Hoek Ostende L.W.van den, Doukas C.S. & Reumer J.W.F. (Eds.) – The fossil record of the Eurasian Neogene insectivores (Erinaceomorpha, Soricomorpha, mammalian). Part I. Scripta Geologica, Spec. Issue, 5:61–98.
